# Supplementary material for: The educational integration of digital technologies preCovid-19: Lessons for teacher education
Source: PLoS One. 2021 Aug 19;16(8):e0256283. doi: 10.1371/journal.pone.0256283 (PMC8375994; doi:10.1371/journal.pone.0256283)
Supplement: S2 File — (XLSX) [file pone.0256283.s003.xlsx]

## Sheet: Data
ID	SQD01	SQD02	SQD03	SQD04	SQD05	SQD06	SQD07	SQD08	SQD09	SQD10	SQD11	SQD12	SQD13	SQD14	SQD15	SQD16	SQD17	SQD18	SQD19	SQD20	SQD21	SQD22	SQD23	SQD24	TICTIP01	TICTIP02	TICTIP03	TICTIP04	TICTIP05	TICTIP06	TICTIP07	TICTIP08	TICTIP09	TICTIP10	TICTIP11	TICTIP12	TICTIP13	TICTIP14	TICTIP15	TICTIP16	TICTIP17	TICTIP18	TICTIP19	TICTIP20	TICTIP21	TICTIP22	TICTIP23	TICTIP24	TICTIP25
1	4	5	5	4	4	4	4	4	5	5	4	4	3	5	5	4	4	5	3	3	3	2	3	2	5	5	5	4	4	4	5	5	5	3	5	4	4	4	4	3	4	4	3	3	4	4	3	3	4
2	5	4	5	3	4	5	3	4	1	4	1	2	4	6	6	6	3	1	2	5	2	3	2	3	6	6	6	5	4	5	5	6	6	5	5	6	5	4	6	3	5	5	4	5	5	6	3	5	4
3	4	5	4	4	4	4	4	3	4	5	4	6	4	6	4	4	5	5	6	3	4	3	4	3	5	4	4	5	5	4	6	5	4	5	4	5	5	4	5	3	4	3	5	5	5	5	5	5	5
4	3	4	5	4	3	3	3	4	4	4	4	4	5	6	6	3	3	4	4	5	5	4	4	3	5	6	6	4	3	5	5	5	4	4	3	3	4	4	4	3	3	3	3	3	5	4	5	4	4
5	3	3	3	3	4	3	4	4	3	3	3	3	3	4	4	3	3	3	4	3	3	3	3	3	5	4	3	2	3	3	3	2	3	2	3	3	4	2	2	2	3	2	3	3	4	5	3	4	3
6	2	2	2	2	2	3	1	2	2	3	2	2	2	5	4	2	2	2	2	5	2	1	2	2	5	5	5	5	1	3	1	5	4	5	4	5	4	3	4	2	3	3	2	2	4	4	4	4	5
7	5	5	5	5	5	5	4	3	5	5	5	4	5	5	5	5	5	5	5	5	4	5	4	1	6	6	6	6	6	6	6	6	6	6	6	5	6	6	6	6	6	6	6	5	6	6	6	6	6
8	5	3	4	2	4	5	5	5	5	3	4	4	5	4	4	3	4	2	3	2	4	3	2	2	2	5	3	2	1	2	2	2	2	2	2	5	5	2	2	2	2	2	2	2	3	2	3	2	2
9	3	2	2	2	2	2	2	2	2	2	2	2	2	2	2	2	2	2	2	2	2	2	2	2	6	5	5	5	5	5	5	5	5	5	5	5	5	5	5	5	5	5	5	5	5	5	5	5	5
10	5	5	5	5	4	4	3	3	4	4	3	3	3	4	4	4	4	4	4	4	3	3	3	3	5	5	5	5	5	5	3	4	3	3	4	4	3	3	3	3	3	3	3	3	4	4	4	3	3
11	4	4	4	5	5	4	5	5	5	5	3	4	4	4	4	4	4	5	5	5	5	3	4	5	5	5	5	3	2	5	5	5	1	1	5	5	5	5	5	5	5	5	4	2	5	5	4	5	5
12	3	3	2	3	4	4	3	5	4	3	3	3	3	3	3	3	3	3	3	3	3	3	3	3	5	5	4	5	3	3	4	3	3	3	3	3	3	3	3	3	3	4	3	3	3	3	3	3	3
13	4	4	3	3	4	4	3	3	2	3	2	3	3	6	3	3	3	3	4	4	2	2	2	2	6	6	5	4	4	5	3	3	1	1	5	6	6	3	3	4	5	6	2	6	4	5	4	6	5
14	4	3	4	4	3	2	2	2	2	3	2	1	2	3	4	4	3	3	3	3	3	3	3	3	6	5	3	1	4	3	1	1	4	4	3	1	3	3	3	1	1	1	1	1	3	4	1	3	3
15	3	2	2	3	4	3	2	2	1	2	1	2	3	3	2	2	2	2	2	4	2	2	3	2	5	5	5	3	3	3	5	4	2	2	3	3	4	3	3	2	3	3	4	4	5	5	3	4	4
16	3	4	2	2	2	2	1	2	3	3	1	1	3	4	2	4	2	2	2	4	2	2	3	1	5	5	4	4	4	4	4	3	5	2	3	2	2	2	3	3	3	4	2	2	3	4	3	4	3
17	6	4	5	3	6	4	3	6	2	3	2	3	6	6	5	4	3	5	4	4	3	2	3	3	5	6	6	5	3	6	3	6	6	1	5	2	5	3	6	3	4	6	4	3	4	6	3	6	6
18	6	6	6	6	5	4	4	4	6	6	5	5	4	4	3	3	4	6	6	3	5	5	5	3	6	6	5	3	2	4	1	3	1	4	5	1	5	2	5	1	1	1	1	2	4	5	1	4	6
19	4	5	4	4	5	5	3	3	2	5	2	2	2	5	6	5	4	3	4	6	2	2	2	2	5	5	5	4	6	5	6	5	5	4	5	4	5	2	5	1	2	4	1	3	4	6	4	5	4
20	5	5	5	5	5	5	5	5	5	5	5	5	4	6	4	2	4	5	3	2	4	5	4	4	5	6	6	5	6	6	6	6	6	6	6	6	6	4	6	6	6	4	3	3	6	6	6	6	5
21	5	5	2	2	5	3	2	2	3	5	2	4	3	1	4	3	5	2	5	2	4	1	3	1	4	5	5	2	5	5	6	5	4	4	6	2	6	5	5	4	6	5	4	6	6	6	4	2	3
22	5	5	4	4	5	5	2	2	4	5	5	4	4	3	3	4	4	3	3	4	4	3	3	3	6	6	6	6	6	5	6	5	5	2	4	2	3	3	4	3	3	4	4	4	6	6	2	4	6
23	5	4	5	6	5	6	5	5	5	4	5	5	5	6	5	6	5	5	5	4	5	4	4	4	5	5	4	2	3	2	5	3	5	2	3	2	2	3	3	2	2	2	2	1	6	6	5	3	2
24	6	6	6	6	6	6	6	6	6	6	6	4	4	5	5	5	5	5	4	4	5	4	4	3	6	6	6	4	6	5	6	6	6	5	6	4	5	5	5	4	4	5	5	5	6	6	6	6	6
25	5	5	4	4	4	4	4	4	4	5	3	3	3	4	3	3	5	4	5	4	3	4	3	3	5	5	4	3	3	3	3	4	3	3	3	2	3	3	3	3	3	3	3	3	3	3	3	5	4
26	5	5	5	5	5	5	5	4	5	5	4	4	5	6	6	5	5	5	5	5	5	3	3	3	5	6	5	5	4	5	6	6	6	6	6	6	6	6	6	6	6	5	5	5	5	6	6	6	5
27	5	3	4	5	4	4	3	4	2	3	2	3	3	3	3	2	2	3	3	4	4	3	3	2	4	4	5	3	3	4	3	3	1	2	6	4	3	6	2	2	2	3	3	3	3	3	6	2	2
28	3	3	2	4	5	4	2	3	3	5	4	3	5	5	3	3	4	4	2	4	3	3	2	2	5	5	5	5	5	5	5	5	5	5	5	5	5	5	5	4	4	4	5	5	5	5	4	5	4
29	3	3	3	1	5	2	1	1	1	3	1	1	2	4	3	1	2	1	1	3	1	1	1	1	3	4	3	1	5	3	1	2	3	1	3	1	1	1	3	1	1	1	1	1	3	3	3	3	3
30	5	5	4	2	4	5	2	4	4	5	4	4	4	5	5	4	5	5	4	5	5	4	4	4	4	5	5	4	3	4	2	4	2	1	4	6	6	4	4	5	5	5	5	4	5	5	5	5	5
31	4	5	3	4	5	3	5	3	3	5	5	4	2	6	5	4	5	4	6	5	4	5	4	5	6	5	4	4	5	3	4	5	4	2	4	4	5	4	5	4	5	4	5	5	5	6	4	3	3
32	4	2	6	6	6	3	2	5	5	5	5	4	1	6	5	2	2	5	6	5	4	1	1	1	5	5	6	5	5	4	4	6	5	1	5	4	4	5	5	3	4	1	5	4	5	6	5	5	6
33	4	4	4	4	4	4	4	4	4	4	4	4	4	4	4	4	4	3	5	2	5	1	3	1	6	6	6	4	6	6	4	5	6	2	6	4	4	4	5	1	1	1	4	4	6	6	6	6	4
34	3	2	3	2	4	4	2	3	1	3	1	1	1	3	1	3	2	1	2	2	1	3	2	2	6	6	6	6	5	4	3	2	6	6	6	3	3	3	3	2	2	1	5	5	5	5	2	5	6
35	4	5	1	1	6	6	6	6	1	4	4	3	2	1	2	1	4	2	6	6	3	1	3	1	1	6	4	1	4	4	3	1	6	1	1	1	1	1	1	1	1	3	1	1	2	5	3	6	5
36	3	2	2	2	2	2	2	3	2	2	2	3	3	3	3	4	3	3	3	4	2	3	3	3	5	2	3	3	2	3	3	5	5	2	2	2	5	5	5	5	4	5	3	4	4	5	4	4	2
37	3	3	3	3	2	5	3	3	3	3	2	3	3	4	4	3	3	3	3	4	4	3	4	3	4	5	5	2	5	4	4	3	5	4	2	1	1	1	2	1	2	4	2	2	3	5	4	1	1
38	4	3	4	3	4	3	4	3	3	4	3	3	3	5	4	3	3	3	4	4	3	3	3	3	3	4	3	3	2	3	4	3	2	2	4	4	4	3	4	3	4	4	3	3	4	4	4	4	5
39	3	3	4	4	4	3	1	3	3	3	2	3	3	3	3	1	2	2	3	3	2	2	3	2	3	4	3	3	2	3	3	3	4	2	2	3	3	2	2	2	2	3	4	4	3	3	2	4	5
40	5	4	4	4	5	4	2	3	5	4	4	4	4	3	4	2	4	4	2	3	4	2	3	3	6	5	4	3	3	4	3	3	2	2	3	2	4	3	3	2	2	3	3	4	3	3	4	3	3
41	4	4	4	4	5	3	3	4	4	5	4	3	2	4	2	3	3	3	4	4	4	3	4	3	5	5	5	3	5	3	3	5	2	5	4	5	4	3	3	3	3	5	3	3	4	3	3	5	5
42	5	4	4	3	4	4	4	4	4	3	3	3	3	4	5	4	4	3	4	4	3	3	3	3	4	5	5	2	3	3	2	3	1	1	2	2	2	2	2	1	3	2	2	1	3	3	2	4	2
43	5	4	5	3	4	4	4	4	4	3	3	3	3	4	5	5	4	3	4	4	3	3	3	3	4	5	5	2	3	3	2	3	1	1	3	2	3	1	2	1	2	3	3	1	3	3	3	3	2
44	4	4	4	2	4	4	2	3	3	4	2	2	3	4	4	4	4	3	3	3	3	2	3	2	5	5	5	5	6	5	3	4	6	4	5	5	5	5	5	4	5	5	4	4	5	4	3	5	6
45	3	3	5	2	2	3	3	3	3	3	3	3	3	5	3	5	4	2	4	4	3	2	4	3	3	5	3	3	3	3	3	3	4	1	3	3	3	3	3	3	3	3	2	3	3	3	3	3	6
46	4	4	5	3	4	4	1	1	3	3	3	3	1	3	3	2	2	4	6	4	4	3	3	3	6	6	5	4	4	4	3	4	4	2	5	3	3	4	4	4	4	3	4	4	4	6	4	3	3
47	4	4	5	4	5	5	4	4	4	4	4	4	4	5	5	5	4	5	5	5	4	4	4	4	5	5	5	5	5	5	5	5	5	4	5	4	4	3	4	4	4	4	4	5	5	5	5	5	5
48	1	1	1	1	6	6	1	1	1	6	1	1	1	6	1	6	6	1	1	6	1	1	1	1	6	6	6	6	6	6	6	6	6	6	6	6	6	6	6	6	6	6	6	6	6	6	4	6	6
49	3	3	6	3	6	6	2	2	3	5	5	2	2	6	2	3	3	3	4	3	3	2	2	2	6	6	6	4	5	5	5	5	4	5	5	4	5	3	4	3	4	4	5	4	5	5	5	5	5
50	5	4	4	4	6	5	5	5	4	4	4	4	4	5	4	4	4	4	4	4	4	4	4	4	5	5	4	4	4	4	4	4	4	3	5	5	5	5	4	4	5	4	3	3	5	4	5	6	5
51	1	1	2	1	3	5	2	3	2	2	2	1	1	2	1	1	1	1	2	1	2	1	1	2	5	5	2	1	5	4	5	2	6	4	3	2	2	1	3	1	2	2	1	2	1	5	2	2	2
52	4	3	3	4	4	5	3	3	2	5	4	2	4	5	4	2	4	3	4	4	2	2	3	2	5	6	6	4	3	5	6	6	3	1	4	6	5	5	4	5	5	6	5	2	4	4	1	5	5
53	5	6	6	4	4	5	3	3	6	6	6	4	2	5	3	3	3	3	5	2	6	1	3	1	6	6	6	6	6	5	4	6	6	6	5	4	5	4	5	2	2	5	4	3	6	6	6	4	2
54	2	2	2	1	1	1	1	1	1	3	1	1	2	5	5	5	2	2	2	5	1	2	2	2	6	6	6	4	3	5	5	5	6	6	6	4	3	3	3	2	2	5	5	5	6	6	5	5	5
55	6	6	6	6	4	4	3	4	4	6	4	4	4	5	5	4	4	5	4	4	5	1	3	1	3	4	1	1	6	2	1	2	6	1	4	1	4	1	4	1	1	1	1	1	4	5	5	5	1
56	4	4	4	4	5	5	5	5	3	5	1	1	2	2	4	4	3	1	2	4	2	1	3	1	6	6	5	4	3	4	3	4	5	1	3	3	4	4	4	1	1	5	6	6	5	5	1	4	5
57	3	2	3	2	2	2	2	2	2	2	2	2	2	2	2	2	3	2	3	2	2	2	2	2	5	5	3	2	2	3	2	2	2	2	2	2	2	2	1	2	2	2	2	2	2	2	4	3	3
58	3	3	3	3	2	3	2	3	2	3	2	2	3	5	3	3	3	4	3	3	5	3	3	4	5	5	6	4	5	5	5	4	6	2	3	5	6	3	4	4	6	5	6	5	4	6	5	6	6
59	2	2	2	3	3	4	3	2	3	3	2	2	2	6	5	2	3	3	2	5	2	2	2	2	5	6	6	5	3	4	3	4	1	1	3	2	2	2	2	3	3	4	1	5	4	4	3	4	3
60	6	6	6	6	6	4	4	4	5	6	5	5	5	5	5	5	5	2	3	5	5	3	5	3	5	5	5	5	6	5	5	5	5	5	5	2	4	2	5	2	2	5	2	3	5	5	6	5	5
61	4	3	3	3	2	4	2	2	2	5	2	2	2	5	2	3	2	2	2	2	2	2	2	2	6	6	6	5	4	3	4	5	6	6	6	4	5	5	5	2	2	3	2	2	5	5	2	2	2
62	2	3	2	2	3	3	1	2	2	2	3	2	2	3	3	3	2	2	3	3	2	2	2	2	4	5	4	3	3	4	2	4	1	1	4	3	4	3	3	3	3	3	3	4	3	3	2	2	5
63	4	4	3	3	4	3	2	2	2	4	2	2	3	5	4	3	3	3	3	3	2	2	2	2	6	4	5	5	5	5	3	4	5	4	4	4	5	5	5	5	5	5	6	6	4	4	5	6	6
64	5	6	4	3	5	4	4	4	3	5	2	2	1	3	5	4	4	1	3	5	2	1	3	1	4	5	4	3	5	5	2	5	5	1	5	3	6	5	5	4	5	5	6	5	5	5	1	6	5
65	2	2	1	2	1	4	3	4	1	1	1	3	1	4	1	6	1	1	1	4	1	1	4	1	6	6	6	4	5	6	1	6	6	6	6	4	6	5	6	4	6	6	4	4	6	6	6	6	6
66	5	4	4	5	4	2	2	2	3	4	3	2	2	5	5	2	3	2	2	3	2	2	2	2	5	4	4	4	1	5	3	4	5	1	4	4	4	3	4	1	4	4	1	1	3	2	1	2	2
67	6	6	6	6	6	3	3	3	5	6	5	5	5	6	6	6	5	6	6	5	6	5	5	4	6	6	6	6	6	6	6	6	6	5	6	1	6	6	6	6	6	6	6	6	6	6	6	6	6
68	5	4	5	4	4	3	4	4	4	5	5	4	4	5	5	5	4	4	5	5	5	4	4	4	5	5	6	6	5	6	5	5	6	5	5	5	5	5	5	5	5	5	5	5	5	5	4	5	5
69	3	2	2	2	2	2	2	2	2	2	2	2	2	4	2	2	2	2	2	2	2	2	2	2	3	4	4	4	3	4	4	4	5	4	4	4	3	5	5	3	3	3	3	4	2	3	3	4	4
70	5	5	4	4	4	5	5	5	2	5	2	2	5	6	3	5	4	4	2	3	2	3	5	1	6	6	6	6	5	6	6	6	6	2	6	4	4	4	4	3	3	5	5	4	6	5	3	4	3
71	4	4	4	4	4	4	2	2	3	6	4	4	3	2	1	3	3	3	5	4	4	4	3	2	6	6	6	4	6	6	6	6	6	2	5	3	6	3	2	3	6	3	6	6	4	5	2	5	2
72	3	3	4	2	4	6	3	4	1	2	1	2	1	1	1	2	4	2	4	1	2	4	2	3	6	6	6	3	4	6	4	6	6	6	6	4	6	4	6	5	6	6	5	6	4	4	3	6	6
73	4	5	4	3	3	4	3	2	3	4	3	3	4	3	4	3	3	4	3	4	3	4	3	3	6	6	6	6	5	6	6	5	6	6	5	5	5	5	5	6	6	6	6	6	5	6	6	5	6
74	3	2	2	2	2	2	2	2	2	4	2	2	2	6	2	3	2	2	2	2	3	3	2	4	6	6	6	5	6	6	6	6	6	5	6	5	5	6	6	6	6	6	6	6	6	6	6	6	6
75	6	5	4	6	4	3	2	1	2	3	1	3	4	6	5	5	5	3	4	6	3	4	3	3	6	6	6	5	3	5	3	6	3	5	3	1	5	3	4	1	4	1	2	3	6	5	6	1	1
76	5	3	3	3	3	2	2	2	2	3	2	2	2	3	3	2	3	2	3	2	2	3	2	2	4	6	4	4	3	5	4	3	6	3	3	4	3	3	4	3	4	4	5	3	4	4	4	3	5
77	5	4	6	5	6	4	4	4	4	4	4	4	4	5	5	5	5	5	6	5	4	4	4	5	5	6	6	6	5	6	4	5	5	3	4	4	5	3	5	6	5	5	5	4	6	6	6	6	6
78	4	5	5	4	4	4	5	4	2	5	3	2	3	2	4	3	4	2	4	4	2	2	3	4	4	5	4	5	2	4	5	4	2	2	5	3	4	4	2	3	3	4	3	2	3	5	2	4	4
79	5	3	5	2	5	3	3	4	2	3	2	2	4	5	3	3	2	2	2	4	2	2	2	2	5	5	5	3	5	3	4	4	3	1	3	3	2	2	3	1	2	1	2	3	4	4	4	3	5
80	3	3	3	2	3	2	3	3	3	2	2	2	3	3	3	3	3	2	2	2	2	2	2	2	3	4	3	2	2	3	4	2	3	2	2	2	2	2	3	3	3	3	3	3	3	3	3	4	3
81	6	6	6	6	6	6	6	6	6	6	5	5	6	6	6	6	6	6	6	6	5	6	6	6	6	6	6	6	6	6	6	6	6	6	6	5	6	6	6	5	5	5	5	5	5	5	6	6	5
82	5	4	4	4	5	4	3	4	4	4	4	4	4	6	5	5	5	4	4	4	4	3	4	3	5	6	6	5	4	4	5	5	3	6	5	5	5	4	4	4	4	5	5	5	4	5	4	5	5
83	5	4	4	4	5	4	4	4	3	4	4	3	2	4	3	3	3	2	3	3	4	3	3	3	5	5	4	5	5	5	4	4	1	1	5	3	5	2	4	2	4	4	4	4	4	6	3	4	5
84	4	3	3	4	3	3	2	2	3	3	4	3	1	5	2	3	4	4	4	3	2	1	2	1	6	6	5	4	4	3	3	5	4	3	5	3	4	3	4	2	4	4	4	3	4	5	4	5	4
85	5	5	3	4	5	4	3	2	4	3	4	4	4	5	4	3	3	5	3	4	4	1	2	4	3	5	4	3	5	1	4	2	2	4	4	1	2	1	2	2	4	1	2	2	2	2	5	5	3
86	5	4	4	5	5	5	4	3	5	5	4	5	3	6	5	5	5	5	2	4	4	2	2	2	6	6	6	6	2	1	6	6	6	1	5	4	4	5	5	2	3	5	5	6	6	6	6	5	3
87	5	4	6	5	4	2	2	3	2	5	1	1	1	2	4	2	4	4	2	5	1	2	1	1	5	5	4	3	2	2	1	1	5	1	1	3	5	2	2	1	1	4	3	3	3	5	2	1	2
88	4	4	4	5	6	5	5	5	4	5	4	4	5	6	4	6	5	5	4	5	5	5	4	4	6	6	5	6	5	5	6	6	6	6	5	4	5	5	5	5	5	5	5	5	6	6	4	5	5
89	3	2	3	2	4	4	4	4	3	3	3	3	3	5	5	4	4	5	4	5	4	2	3	2	6	5	4	4	3	4	4	5	6	5	5	4	4	4	5	2	4	2	4	3	5	6	5	3	4
90	4	4	5	4	5	4	6	5	5	5	4	3	6	5	5	5	4	4	4	4	4	3	4	3	6	6	6	5	5	5	4	5	6	6	6	4	6	6	6	6	6	6	6	6	5	6	5	6	6
91	5	3	4	5	3	2	2	2	2	2	2	2	1	2	3	1	2	2	3	3	1	1	1	1	6	6	3	2	3	3	1	1	6	1	1	1	1	1	1	1	1	1	1	1	3	1	1	1	1
92	4	4	5	4	4	5	4	5	4	4	4	4	4	5	4	4	4	4	5	4	4	4	4	4	5	5	4	3	3	3	2	3	1	3	4	3	4	3	3	3	3	3	3	3	3	4	3	4	5
93	5	5	4	4	5	5	3	4	3	5	2	5	2	3	3	2	2	3	4	4	3	2	2	2	6	6	6	6	5	5	2	4	3	3	5	3	5	3	5	1	5	1	1	3	4	5	3	4	3
94	5	5	6	5	6	5	5	5	4	5	4	4	4	6	6	5	4	4	5	6	4	4	4	4	6	6	6	6	3	6	6	6	5	3	5	5	6	5	5	4	4	4	5	5	4	5	3	6	6
95	4	3	4	4	4	4	4	4	3	4	3	5	5	5	4	5	3	3	5	5	3	3	3	3	5	5	4	2	3	4	1	4	5	1	3	1	3	2	2	2	3	3	2	3	4	4	4	3	2
96	5	2	5	3	3	3	2	3	3	3	3	2	3	4	3	2	2	3	4	4	3	2	2	2	5	5	4	5	3	4	4	4	2	2	3	3	5	4	3	3	2	2	5	4	4	4	3	4	3
97	5	5	5	5	6	4	4	4	3	4	2	2	3	6	5	4	4	3	4	4	3	2	2	2	5	5	5	4	3	5	5	5	3	2	3	3	3	3	3	3	3	3	2	4	3	5	3	2	1
98	6	5	5	5	5	5	5	5	5	5	5	5	5	5	5	5	5	5	5	5	5	4	5	4	5	4	5	3	4	4	5	5	5	3	4	5	5	3	5	3	3	4	3	3	5	5	5	3	5
99	3	3	2	1	5	5	5	1	1	3	1	1	2	6	2	3	3	4	3	3	1	2	3	1	5	5	4	2	4	5	1	5	2	2	3	1	3	4	3	1	1	3	3	3	3	3	2	3	5
100	4	4	5	4	4	3	3	3	3	4	3	3	4	3	3	3	3	3	3	3	3	3	3	3	5	5	4	4	4	4	5	4	6	5	5	5	5	5	4	5	4	4	6	4	5	5	4	5	5
101	4	4	4	5	4	4	4	4	4	4	4	3	4	4	5	4	4	4	4	5	4	4	4	3	5	5	5	4	3	4	4	5	5	4	5	4	4	5	4	4	5	4	3	4	4	4	4	5	5
102	4	4	5	4	5	4	4	3	4	5	4	4	4	5	4	4	4	4	5	5	4	3	4	3	4	5	4	3	2	4	3	4	4	4	4	3	3	3	3	3	4	3	3	2	4	4	3	3	2
103	2	2	3	1	2	1	1	1	2	4	2	2	2	4	3	1	1	2	2	2	3	1	1	2	5	5	5	5	3	3	5	3	6	3	3	3	3	2	3	2	2	2	2	2	3	4	2	2	4
104	4	2	1	2	2	4	1	2	1	1	2	1	4	4	3	1	1	1	3	1	3	2	1	1	5	4	3	3	3	4	4	4	3	3	3	1	2	3	3	2	2	2	4	4	2	3	2	1	3
105	5	4	4	2	5	5	4	4	2	2	2	2	3	4	3	3	3	2	5	2	2	3	2	3	6	6	6	4	4	5	5	5	4	5	6	4	5	4	4	5	4	4	5	4	2	2	2	6	5
106	4	4	4	4	4	4	3	3	4	4	2	2	2	4	3	2	3	3	4	3	3	4	4	4	4	6	5	4	5	4	5	4	2	2	3	3	3	3	3	3	3	3	3	1	3	2	2	3	4
107	5	5	6	5	4	5	3	4	3	4	5	3	6	5	6	5	4	3	4	5	3	3	3	2	6	6	5	4	4	3	4	4	2	3	3	3	5	2	3	2	3	2	3	2	3	4	4	5	4
108	3	3	3	3	4	4	3	3	3	4	3	2	3	5	3	4	3	3	2	4	4	4	3	2	5	6	6	5	5	5	6	5	3	2	4	5	4	5	5	4	5	4	5	5	4	4	3	6	6
109	5	4	5	5	5	5	4	4	4	4	4	4	5	6	6	5	4	4	4	5	4	4	4	4	5	5	5	5	5	5	5	5	5	5	5	5	5	5	5	5	5	5	5	5	5	5	5	5	5
110	5	5	6	6	5	4	3	4	3	5	4	4	4	5	4	6	5	5	5	5	5	5	4	4	6	6	5	3	4	4	5	5	3	3	4	5	5	3	5	4	4	4	4	4	5	5	4	4	5
111	4	5	5	4	4	5	6	5	5	6	4	5	5	5	5	6	5	5	5	5	5	5	5	4	6	6	6	5	6	6	6	6	6	6	6	5	5	4	6	5	5	5	5	4	6	6	5	6	6
112	4	4	6	4	6	5	4	4	5	4	4	3	3	5	5	5	4	6	3	5	3	3	3	1	5	5	5	2	4	4	5	5	4	3	4	3	4	3	3	2	3	3	5	4	5	5	5	4	6
113	6	5	3	5	6	5	6	5	5	5	5	3	3	6	6	6	5	5	5	6	4	3	3	1	6	6	4	6	6	6	4	5	6	6	5	4	6	5	4	2	5	3	1	1	5	5	5	5	4
114	5	5	4	4	5	4	3	4	4	4	4	4	4	5	4	4	4	4	3	5	4	3	3	3	4	5	5	5	4	4	3	4	4	4	5	4	4	3	4	3	4	4	3	3	4	4	3	4	5
115	6	5	5	5	6	4	4	4	5	5	5	4	3	4	3	5	5	5	5	5	5	4	3	3	6	6	5	6	6	6	6	6	6	5	5	5	5	5	5	5	5	5	5	5	5	5	5	5	6
116	2	3	2	2	3	4	2	2	2	4	3	3	3	2	4	3	3	2	3	3	3	2	3	2	4	4	4	3	3	3	4	3	4	1	2	3	3	3	3	3	3	3	3	3	4	4	3	3	3
117	4	4	5	5	5	5	3	5	3	4	5	5	4	4	4	4	4	5	4	4	5	2	3	2	5	5	5	4	3	4	3	4	6	2	4	4	4	4	4	4	4	4	3	3	4	4	4	4	5
118	4	3	6	5	4	4	3	5	2	3	4	4	2	6	5	5	3	3	5	5	3	2	3	4	4	6	6	4	3	4	5	5	6	3	5	3	4	4	4	3	4	3	3	4	4	4	4	5	5
119	1	2	5	1	5	5	1	1	1	2	1	1	5	5	4	5	5	1	2	4	1	3	1	3	6	6	6	6	6	6	6	6	6	6	6	6	6	6	6	6	6	6	6	6	6	6	6	6	6
120	3	3	3	4	3	4	4	4	5	4	4	4	5	4	5	4	4	5	4	4	4	3	3	3	4	5	5	5	4	5	3	5	6	4	5	1	6	3	5	6	5	3	5	4	4	5	4	5	6
121	6	6	6	6	5	5	5	5	6	6	5	5	6	6	5	6	5	5	5	5	6	2	4	2	6	6	6	4	5	4	3	6	6	4	3	3	3	3	3	4	3	3	3	4	4	5	5	3	2
122	5	5	3	3	4	4	1	1	3	4	1	1	1	4	3	3	3	1	6	4	1	1	1	1	6	6	6	6	6	6	6	6	6	6	6	4	6	6	6	6	6	6	4	4	4	4	1	6	6
123	4	3	3	4	4	3	2	3	4	4	4	3	4	4	4	3	3	4	4	4	3	2	2	2	5	6	5	5	3	3	2	3	4	4	5	3	4	5	4	3	4	4	5	3	4	3	3	4	5
124	4	3	4	3	4	5	4	4	4	3	4	3	3	3	3	4	3	3	4	3	3	3	3	3	6	5	5	5	3	4	4	4	5	5	4	3	3	4	4	3	3	3	3	3	4	3	3	4	4
125	6	6	6	6	6	2	1	3	6	6	5	5	5	5	6	5	2	1	1	4	1	1	1	1	6	6	5	6	6	4	2	6	6	6	6	4	5	3	4	6	6	2	6	3	6	6	2	2	5
126	3	2	2	2	3	3	2	3	2	2	2	2	2	5	3	3	2	2	2	3	2	1	2	2	4	4	5	3	2	2	2	2	3	1	3	2	2	3	2	2	3	1	1	1	3	3	2	2	3
127	4	2	4	4	4	3	2	3	1	2	1	1	1	2	3	1	2	1	1	2	1	1	1	1	5	5	4	1	5	4	2	4	1	1	2	1	1	1	2	2	2	1	1	2	3	3	1	2	1
128	4	5	5	4	4	4	3	4	5	5	5	4	3	6	6	6	5	4	3	6	4	6	5	5	6	6	6	5	4	6	6	6	6	5	5	3	5	6	6	6	6	6	6	6	6	6	4	6	6
129	5	5	6	6	5	5	6	6	6	5	5	5	4	5	6	5	5	5	5	6	5	5	4	5	6	6	6	5	5	6	5	6	6	5	6	4	6	6	6	5	6	6	6	5	5	6	5	6	6
130	5	5	5	5	5	3	3	4	5	5	3	4	2	5	3	2	3	4	5	4	4	2	4	2	6	6	6	6	5	6	4	6	5	4	6	4	5	6	6	2	3	2	6	4	5	6	5	5	5
131	4	4	4	4	4	5	2	5	3	3	1	4	2	5	4	2	2	2	3	4	2	2	2	2	3	4	3	4	5	3	2	2	5	1	6	2	3	4	2	2	3	2	2	2	3	5	2	4	3
132	5	5	5	5	6	6	5	5	4	5	4	5	4	6	4	5	5	5	4	4	4	3	4	3	6	6	6	5	6	6	6	6	6	3	6	5	5	4	6	6	6	5	6	5	6	6	6	6	3
133	4	4	5	3	2	3	2	1	3	3	3	3	2	5	3	3	3	1	3	2	3	1	2	1	4	4	4	3	5	3	5	4	1	1	3	3	3	3	2	3	2	3	2	3	3	3	2	2	1
134	5	4	4	3	4	4	4	4	3	3	3	3	3	5	4	4	3	3	4	4	3	3	3	3	5	5	5	4	4	4	3	4	5	3	3	4	4	3	4	4	4	4	4	4	4	4	3	4	5
135	4	3	2	3	3	3	1	2	1	2	1	2	1	3	3	1	2	4	3	3	2	1	1	1	6	6	3	4	3	3	1	3	6	6	4	3	4	3	3	2	3	2	1	3	3	6	2	4	4
136	3	4	2	3	3	2	3	3	3	4	2	3	3	3	3	2	3	2	1	1	1	1	1	1	6	6	5	5	5	4	2	5	6	4	4	2	6	5	4	4	4	6	2	4	5	5	3	4	6
137	6	6	4	4	4	3	5	3	3	3	3	3	3	5	4	5	3	2	2	4	2	2	2	2	5	6	6	6	5	3	6	6	1	1	4	5	4	1	5	5	4	5	4	6	5	5	4	6	6
138	5	3	3	3	3	5	4	4	4	4	4	3	3	3	3	3	3	3	3	3	3	3	3	3	3	3	3	3	3	3	3	3	3	3	3	3	3	3	3	3	3	3	3	3	3	3	3	3	3
139	2	3	3	3	3	3	1	2	3	1	1	1	1	1	1	1	1	3	2	2	2	1	3	1	1	1	1	1	4	1	1	1	3	1	1	1	2	1	1	1	1	1	1	1	3	3	3	1	3
140	4	3	4	6	4	6	4	5	5	4	4	3	5	6	6	4	3	3	3	5	3	3	3	3	4	6	5	4	3	4	5	5	6	2	3	5	4	4	5	3	5	3	3	3	3	6	3	4	6
141	5	5	6	6	5	6	6	6	6	6	6	6	6	6	6	6	6	5	5	6	6	3	5	3	5	5	5	5	4	6	4	6	6	3	4	3	6	5	5	6	6	6	3	3	5	5	5	4	5
142	6	6	6	6	5	5	2	4	4	5	5	4	4	5	6	5	5	4	5	5	4	4	4	3	6	6	6	4	5	4	6	6	6	4	5	4	4	5	4	2	5	5	5	6	6	6	5	6	6
143	3	2	3	2	4	5	4	3	3	3	2	2	3	4	3	3	3	3	2	3	2	2	2	2	4	4	3	2	1	2	2	3	4	2	3	3	3	2	3	2	2	2	2	2	3	4	3	2	4
144	5	5	5	5	5	5	5	5	4	5	4	4	4	5	5	5	4	4	4	4	4	2	4	2	5	5	4	4	5	5	3	5	5	5	5	5	5	5	5	5	5	5	5	5	5	5	4	3	5
145	3	5	5	5	6	5	6	5	4	4	5	5	5	6	6	5	5	4	5	4	4	3	4	5	6	6	6	6	4	4	3	5	5	3	6	4	4	5	5	4	5	5	5	5	4	4	3	6	6
146	6	6	6	5	6	5	6	5	5	6	1	1	3	6	6	6	6	3	6	5	3	5	6	5	6	6	6	6	5	5	5	5	6	5	5	5	5	5	5	5	5	5	5	4	4	4	4	4	4
147	4	3	5	2	5	5	4	2	2	2	2	2	2	4	5	3	3	1	1	2	1	1	1	1	4	4	3	2	3	3	4	5	5	5	3	5	4	5	5	4	4	3	5	2	2	4	2	2	3
148	4	4	4	3	5	4	3	3	2	3	3	2	3	4	4	3	2	2	3	3	2	3	2	2	6	6	5	4	4	4	3	5	6	6	5	3	4	5	5	3	3	2	3	2	3	2	2	3	4
149	6	4	4	3	3	3	3	3	3	4	2	4	3	2	3	3	2	3	3	2	4	5	4	4	4	6	6	5	4	3	1	5	6	6	6	3	4	5	6	5	5	5	5	5	5	6	5	5	6
150	5	5	5	4	4	5	4	5	5	5	5	4	4	5	5	5	4	4	5	5	5	4	4	5	4	5	4	3	3	4	4	4	3	3	3	4	4	4	4	3	4	4	3	3	3	4	4	5	5
151	6	5	5	5	4	5	5	4	3	3	3	3	4	5	5	3	4	5	5	5	4	3	4	3	5	5	5	5	4	4	2	5	2	1	5	5	5	5	5	3	3	4	4	4	4	4	2	5	5
152	6	3	3	5	6	5	4	4	3	3	4	4	3	5	4	4	4	3	4	4	4	3	4	2	4	6	5	2	2	4	3	4	3	1	3	5	4	1	4	2	3	1	1	3	3	4	3	2	4
153	5	6	6	6	6	6	3	6	6	6	6	2	5	6	6	6	6	2	2	6	2	2	2	2	6	6	6	6	6	6	6	6	6	6	6	6	6	1	6	6	6	6	6	6	6	6	6	6	3
154	5	5	5	5	5	5	5	5	5	5	4	4	4	5	5	5	5	5	5	5	5	4	5	4	4	5	5	4	4	5	4	5	1	5	5	3	5	4	5	4	5	5	5	5	5	4	4	5	5
155	5	5	5	5	5	5	3	5	5	4	3	3	2	5	5	4	3	4	4	3	3	3	3	2	6	6	6	6	4	5	1	4	6	6	5	4	4	5	4	5	5	4	5	4	4	4	3	4	3
156	5	5	4	4	5	3	3	3	3	4	3	3	4	4	3	3	4	3	3	4	3	3	3	3	5	5	5	5	3	5	5	5	5	1	5	3	4	4	5	5	5	5	5	5	5	5	5	5	4
157	5	5	4	5	5	5	5	5	3	5	3	5	2	6	3	2	4	2	3	5	3	2	2	2	5	5	5	5	2	6	4	4	4	1	6	4	4	6	5	5	5	5	5	5	5	5	3	5	5
158	5	5	4	5	5	5	5	5	5	5	5	3	4	4	4	4	4	5	3	4	4	4	4	3	5	6	6	5	6	5	5	5	5	5	5	4	4	5	5	4	4	3	5	4	5	5	5	4	3
159	5	4	4	6	4	5	4	5	5	4	3	4	2	3	5	4	4	3	3	3	4	3	3	3	2	6	2	1	1	2	4	3	1	1	3	4	3	1	2	2	2	1	1	2	2	2	2	5	5
160	3	3	3	3	5	5	4	5	3	3	3	3	3	4	4	4	3	3	4	4	3	3	3	3	5	5	4	4	4	4	4	4	4	2	5	5	5	2	3	3	3	4	3	3	4	4	2	4	4
161	6	5	5	5	5	6	5	4	4	5	5	5	5	6	3	4	5	5	5	5	5	1	4	4	6	6	6	6	6	6	6	6	6	6	6	6	6	1	5	5	6	6	6	6	6	6	1	3	6
162	6	6	6	6	6	5	3	6	4	5	3	3	2	6	4	4	4	5	6	4	3	2	3	2	5	5	5	4	3	3	4	5	3	1	5	4	3	2	6	3	3	4	5	4	5	6	5	6	5
163	6	6	6	6	6	6	6	6	5	5	6	5	6	6	6	6	6	6	6	6	6	4	4	4	6	5	6	6	5	6	4	6	6	4	6	4	5	5	6	5	5	5	5	4	4	4	5	3	3
164	2	3	3	5	4	4	5	5	5	5	4	4	5	6	6	4	4	5	5	5	5	4	4	3	4	4	4	4	3	3	1	2	1	1	3	1	4	1	1	1	1	1	1	1	5	5	5	5	6
165	3	4	5	4	6	6	2	5	2	6	2	6	6	6	5	6	6	2	2	5	2	3	6	3	6	6	6	6	4	6	6	6	6	6	6	4	6	6	6	6	6	6	4	6	6	6	6	6	6
166	4	3	5	4	4	3	3	3	4	4	4	4	3	4	5	4	3	4	4	3	3	3	4	3	5	6	6	3	3	3	4	4	1	1	3	3	3	5	2	2	2	2	4	3	3	3	3	4	4
167	5	3	2	3	4	5	5	4	5	5	4	3	4	4	4	5	3	4	4	5	3	4	4	3	3	5	4	2	3	4	3	4	3	3	5	4	5	3	4	3	3	3	3	3	4	4	2	4	4
168	5	3	5	5	5	4	3	3	3	4	5	5	4	5	5	4	4	3	5	5	4	3	4	4	6	5	6	5	3	4	5	5	5	3	5	5	5	2	3	3	5	5	5	2	5	5	5	2	5
169	5	5	5	5	5	5	2	2	2	4	2	2	2	5	2	2	2	4	1	3	2	2	2	2	6	6	6	5	5	4	5	5	1	1	4	4	5	5	3	2	4	5	2	3	5	5	4	6	3
170	4	4	5	2	4	1	1	2	1	5	3	3	1	4	2	3	1	1	1	4	1	1	5	1	6	6	6	1	1	5	5	5	1	1	5	1	6	5	5	4	4	4	1	1	5	6	1	6	4
171	4	3	4	3	5	4	2	3	1	5	2	2	3	2	3	2	3	2	3	2	3	4	3	3	6	6	5	6	5	5	4	5	6	3	5	2	4	3	5	4	4	2	6	5	4	5	3	5	6
172	4	4	5	5	6	6	2	5	3	4	2	2	5	6	4	4	5	3	4	4	3	1	1	1	6	6	6	4	5	4	4	5	6	4	6	6	6	4	6	6	6	6	6	4	5	5	4	5	6
173	6	5	6	6	5	4	3	3	4	5	5	5	3	4	5	5	5	4	3	5	3	3	4	3	6	5	6	6	5	5	6	6	6	6	6	5	5	5	5	5	5	5	5	5	6	6	5	5	5
174	5	5	6	6	5	5	4	5	6	5	6	5	5	6	5	5	5	5	5	6	6	4	5	4	5	5	5	4	6	6	5	6	5	5	5	2	4	5	4	4	4	4	5	4	6	6	6	5	6
175	6	4	6	5	6	6	4	4	4	5	4	4	4	4	4	4	4	4	5	4	4	4	4	1	5	6	6	5	5	4	4	4	4	4	5	4	5	6	4	2	2	3	6	6	5	4	5	6	6
176	5	4	4	4	3	2	2	2	2	2	2	2	2	2	2	2	2	3	3	3	2	3	3	2	5	6	6	5	3	4	6	5	5	3	4	5	4	3	3	3	3	3	2	2	5	5	4	5	5
177	4	4	3	3	3	4	3	4	2	3	3	3	3	5	3	5	4	4	5	4	5	2	2	5	6	6	5	5	5	4	5	5	6	5	5	5	6	5	5	5	5	5	5	5	6	6	6	6	6
178	3	3	4	3	5	5	4	3	2	4	2	2	3	5	2	4	5	2	3	2	2	2	2	2	6	6	6	6	4	5	1	5	6	6	5	3	3	5	5	5	5	5	3	2	5	5	4	3	2
179	5	3	5	5	5	5	4	5	3	4	3	2	2	5	4	5	3	3	3	5	3	3	2	2	4	5	4	4	4	5	3	5	5	5	4	3	4	4	3	5	5	4	3	3	4	4	4	4	4
180	6	6	5	5	3	2	1	1	5	5	4	4	3	3	3	1	3	5	5	3	5	1	3	1	5	4	3	3	6	2	6	4	2	1	2	1	2	1	3	1	1	2	1	1	2	5	1	2	2
181	5	4	5	4	4	3	3	3	4	4	4	3	3	4	4	4	3	5	3	3	4	3	3	3	5	5	6	5	3	4	4	5	3	5	3	2	3	3	4	4	4	5	3	5	5	5	5	3	4
182	5	5	6	5	6	3	4	3	5	5	5	5	4	6	5	4	5	5	5	4	6	2	3	2	6	6	5	3	3	3	2	3	6	6	4	4	3	3	3	3	3	2	3	1	3	3	3	3	5
183	5	4	5	5	5	4	4	4	5	5	4	4	4	5	5	5	4	4	4	5	4	4	4	4	4	5	4	3	4	4	3	4	3	4	4	4	4	3	4	3	4	4	3	3	4	5	5	4	5
184	4	4	5	2	1	3	1	2	1	2	1	2	2	4	3	1	1	1	2	2	1	1	1	1	3	5	6	5	2	5	4	4	5	3	5	5	4	1	3	2	4	4	1	2	3	4	2	3	6
185	5	5	5	5	5	5	5	4	3	4	4	3	4	5	5	5	5	5	6	6	5	1	2	1	5	6	6	4	4	6	6	6	6	6	5	4	6	3	5	5	5	1	4	5	4	4	6	5	6
186	6	4	6	6	6	5	5	5	4	4	5	5	4	6	5	5	4	4	6	5	4	4	4	4	6	6	6	5	3	5	2	5	5	4	4	3	4	1	4	4	6	6	1	1	4	4	4	4	6
187	5	4	4	4	6	6	6	6	4	2	3	6	4	4	4	5	3	6	6	6	4	3	3	1	5	6	5	2	5	4	2	4	6	1	3	3	6	3	4	2	4	2	5	1	4	6	6	3	5
188	5	4	2	2	4	4	2	4	2	4	1	1	2	2	2	2	4	4	3	2	2	2	2	2	5	6	6	5	3	3	1	2	6	1	5	3	2	1	3	2	3	2	2	3	3	3	1	1	1
189	6	6	6	6	5	5	5	5	5	6	6	6	6	5	3	3	3	6	6	4	6	3	4	3	6	6	6	6	6	5	6	4	6	6	6	6	6	6	4	4	4	6	6	4	6	6	6	6	6
190	4	4	5	4	4	4	3	4	3	5	5	5	5	6	5	5	4	5	4	5	5	5	4	5	6	6	6	6	6	6	6	6	6	5	6	6	6	6	6	6	6	6	6	6	6	6	6	6	6
191	3	3	3	4	4	3	4	2	3	4	4	3	3	4	3	2	2	2	2	4	3	3	3	3	5	6	5	4	3	4	3	4	5	3	6	2	4	3	2	1	2	2	1	1	3	3	3	4	4
192	3	2	3	2	2	2	2	2	3	2	1	1	1	2	2	3	2	4	2	2	2	2	2	2	5	6	5	5	2	5	3	5	5	6	6	2	4	3	3	1	2	4	6	6	6	6	6	6	6
193	4	4	4	3	3	3	2	4	4	4	4	4	4	5	3	3	4	4	3	4	4	3	3	3	5	5	5	5	5	5	4	5	5	2	5	3	5	4	5	4	5	5	5	4	5	5	3	5	5
194	4	3	2	2	3	3	3	2	2	3	2	3	3	2	4	4	4	4	2	4	3	4	3	4	6	6	6	4	4	5	5	5	3	2	4	2	3	3	3	3	2	4	4	5	5	4	3	5	5
195	6	6	6	5	5	5	5	6	5	6	6	6	4	5	6	3	5	5	6	5	5	4	4	4	5	6	6	5	4	5	3	5	4	3	4	3	6	6	5	6	4	5	6	5	4	5	4	6	6
196	6	6	5	5	5	4	2	3	5	4	4	4	4	3	4	3	4	4	4	4	4	4	4	4	5	4	4	4	4	4	4	4	4	4	4	5	4	4	4	4	4	4	4	4	4	5	4	4	4
197	3	2	3	3	4	4	4	4	3	4	3	2	4	4	5	4	3	4	3	4	3	3	3	2	4	5	4	2	2	3	4	4	4	2	4	4	4	4	2	2	3	3	3	3	3	4	3	5	5
198	5	5	3	1	5	4	1	2	1	5	1	1	1	5	2	1	5	1	1	3	1	1	1	1	3	4	4	4	4	3	2	4	6	1	5	3	4	1	5	3	3	4	1	2	3	2	2	3	6
199	4	5	5	4	5	4	4	3	3	5	4	4	4	5	5	5	5	4	5	5	4	4	4	3	6	6	6	5	4	5	3	6	3	1	5	3	6	3	5	4	4	4	6	5	3	5	3	5	5
200	4	3	5	4	4	4	4	3	4	5	3	4	3	6	3	5	3	6	6	3	6	3	5	3	4	5	3	3	4	5	6	5	6	6	5	6	5	3	5	3	5	5	4	3	4	6	2	4	3
201	4	2	4	4	5	4	2	3	4	4	3	4	2	4	3	4	5	4	4	4	3	2	3	3	6	6	4	4	5	4	1	5	6	5	5	5	5	4	4	3	4	3	4	4	4	6	4	4	5
202	5	5	4	4	4	4	3	4	3	4	3	3	4	5	6	4	4	4	4	4	3	3	3	3	5	4	4	4	5	4	3	4	5	3	4	3	3	3	3	3	4	4	2	3	4	4	4	4	4
203	5	5	5	5	5	5	5	5	5	5	5	5	4	5	5	4	5	5	5	5	5	4	5	4	6	6	5	5	4	5	5	5	5	4	5	5	5	5	5	1	1	5	4	4	5	5	5	6	6
204	4	4	3	3	3	3	5	3	6	5	4	1	1	4	1	4	2	5	5	2	4	3	2	1	6	6	6	6	6	5	6	6	6	6	3	4	6	4	5	3	5	5	6	6	6	6	6	5	5
205	4	3	2	3	2	2	3	3	4	2	4	3	4	4	3	2	4	4	3	3	3	3	3	4	5	5	4	4	4	3	3	4	5	4	3	5	4	3	3	5	3	2	3	4	4	4	3	3	4
206	4	3	4	4	4	4	5	4	3	3	3	3	4	5	4	4	4	4	5	5	4	2	2	2	4	4	4	1	4	2	5	4	3	4	3	3	3	2	3	2	2	3	3	3	5	5	5	3	3
207	6	4	5	2	3	3	3	1	2	2	2	2	4	6	6	6	3	3	3	4	2	2	2	2	5	5	5	4	5	3	5	5	5	3	4	4	5	5	4	3	3	4	1	3	5	4	2	5	5
208	5	3	6	6	6	5	4	5	5	4	5	6	6	6	6	4	4	5	6	6	4	5	4	4	5	6	4	5	4	4	5	5	1	1	3	5	6	2	5	4	4	5	5	6	5	3	4	4	2
209	3	4	4	4	5	4	3	4	4	4	3	3	4	4	5	3	3	4	4	4	3	4	3	3	2	5	3	3	2	4	2	3	5	5	5	2	4	3	2	2	3	4	2	3	3	3	2	4	4
210	2	4	4	3	4	2	3	3	4	4	4	3	4	5	5	4	4	5	5	5	4	2	3	2	4	5	4	3	4	4	2	3	5	1	3	5	5	1	4	3	5	3	1	1	5	4	4	4	2
211	2	4	4	3	4	2	3	3	4	4	4	3	4	5	5	4	4	5	5	5	4	2	3	2	4	5	4	3	4	4	2	3	5	1	3	5	5	1	4	3	5	3	1	1	5	4	4	4	2
212	5	5	4	5	5	4	2	2	3	5	4	4	1	2	2	1	5	4	3	2	4	1	1	1	6	6	6	3	5	5	3	4	4	5	5	5	5	4	4	2	3	1	6	4	5	5	4	6	6
213	6	6	6	6	6	5	5	5	6	6	6	6	6	6	4	5	4	4	4	6	5	3	3	3	6	6	6	6	5	4	1	6	6	1	6	4	4	6	6	5	5	5	5	5	5	5	1	6	6
214	2	3	5	3	3	1	2	2	2	5	3	5	5	6	6	5	4	1	2	4	2	2	2	2	6	6	6	2	5	6	2	4	4	5	2	2	4	4	4	2	2	5	4	5	5	6	6	3	5
215	6	6	6	5	5	6	6	6	4	5	5	4	5	6	5	6	5	5	6	5	5	4	5	5	6	6	6	6	6	6	6	6	6	4	4	4	6	6	5	5	5	6	6	6	6	6	4	6	6
216	3	3	3	4	4	4	4	3	3	6	3	1	1	6	1	6	4	2	6	2	1	1	1	1	6	6	6	6	6	6	4	6	4	4	3	3	3	3	6	4	4	5	5	4	5	5	5	5	5
217	5	5	5	5	4	4	1	1	1	4	1	1	4	2	2	2	1	3	2	2	2	2	2	2	6	5	5	4	3	3	1	2	5	4	3	3	4	5	5	4	4	3	3	3	5	5	5	3	3
218	5	5	3	2	3	3	3	2	2	5	2	2	3	3	3	3	3	2	2	4	2	1	2	1	6	6	5	4	2	3	2	2	1	1	2	1	1	1	2	1	1	5	5	3	6	6	3	1	1
219	3	3	4	4	4	3	2	2	2	4	3	3	2	4	2	2	2	3	3	3	2	2	2	1	6	6	6	5	3	4	2	2	6	3	6	5	5	3	3	4	4	3	3	3	5	5	5	6	6
220	5	4	4	4	5	4	5	4	4	3	3	3	3	3	4	4	3	5	4	5	4	3	4	3	6	6	5	3	4	4	2	4	5	1	5	4	4	3	4	4	4	4	4	3	4	3	3	4	4
221	3	2	2	2	3	3	1	2	1	2	2	1	1	3	2	1	1	2	1	2	1	1	1	1	5	5	3	4	2	3	2	2	3	1	4	2	3	4	3	2	2	2	1	2	2	2	2	2	3
222	4	5	4	5	5	5	5	5	3	4	4	2	3	3	2	2	4	4	4	2	3	2	2	2	5	5	6	5	2	4	4	4	2	1	2	3	2	2	2	3	2	2	3	3	2	3	1	1	6
223	4	2	2	2	3	4	3	3	2	2	2	2	2	5	5	4	3	2	3	4	2	2	2	2	6	5	5	5	3	5	5	4	3	2	3	3	4	4	3	5	4	4	3	2	3	4	4	3	4
224	4	4	4	4	3	2	2	3	2	4	3	3	3	5	4	2	2	3	3	4	3	2	2	2	6	6	5	5	4	4	4	4	6	6	6	4	6	4	5	3	4	3	4	4	4	5	3	2	5
225	6	5	6	6	6	5	6	5	5	5	4	4	5	6	6	5	5	5	5	5	5	4	4	4	5	6	5	4	3	4	4	4	4	3	4	3	4	3	3	3	4	3	3	3	3	4	3	3	3
226	5	5	5	5	5	5	3	5	5	5	5	5	5	5	4	5	5	5	5	5	5	4	4	3	6	6	6	3	3	5	5	4	3	1	5	3	5	5	5	5	3	3	4	3	5	5	5	6	6
227	2	2	2	2	2	2	2	2	3	2	1	1	2	3	3	1	1	2	2	2	1	1	1	1	4	4	3	3	2	4	3	3	2	4	4	3	3	1	3	3	2	3	2	2	2	2	1	2	4
228	3	3	2	3	4	2	3	2	3	2	2	2	2	3	3	2	2	2	2	3	3	2	3	2	5	5	4	2	4	2	2	3	4	1	5	3	4	4	4	2	3	3	3	3	3	3	2	3	5
229	5	4	4	1	4	4	4	4	3	5	4	4	1	2	2	5	2	1	4	5	4	3	2	2	5	4	5	3	3	5	2	5	4	3	5	3	4	4	5	4	5	2	6	5	6	6	6	6	4
230	4	4	5	4	5	5	4	5	3	3	4	3	3	5	5	4	4	4	4	4	3	4	3	3	3	5	3	5	3	5	5	5	5	1	4	4	4	3	4	5	5	5	2	3	4	5	3	5	5
231	5	5	3	4	5	6	3	4	2	3	2	2	3	5	6	4	3	3	2	5	2	2	2	2	6	6	6	5	6	6	5	6	1	2	6	6	6	6	6	5	5	5	5	5	5	5	4	6	4
232	3	4	5	5	6	5	4	4	4	5	3	3	2	5	4	5	4	5	4	4	4	5	4	4	4	4	5	5	3	4	4	4	5	5	4	4	4	4	5	4	5	4	4	3	5	5	4	5	5
233	5	6	5	5	3	2	4	4	3	2	2	3	3	6	5	6	5	3	6	5	4	4	4	2	6	6	6	5	5	5	6	5	6	6	4	4	6	3	5	6	5	5	5	5	6	6	4	5	4
234	4	4	3	4	4	3	2	3	3	3	2	2	2	5	2	2	2	3	4	2	3	2	2	2	4	4	4	4	2	4	4	3	4	2	4	2	4	3	3	3	2	4	2	2	5	5	5	5	6
235	4	2	4	3	4	4	3	4	4	4	4	4	3	4	4	4	4	4	4	4	4	3	4	3	6	6	5	4	4	4	4	4	4	4	4	4	4	4	4	4	4	3	4	4	4	4	4	4	4
236	3	4	3	4	4	3	3	3	3	4	3	3	3	4	3	3	3	3	3	4	3	3	4	3	4	4	4	4	5	5	5	5	4	3	4	6	4	3	4	2	4	4	4	3	4	5	4	3	3
237	2	1	1	1	6	4	1	1	1	4	1	1	3	6	3	1	1	1	2	4	1	1	1	1	6	6	6	6	2	1	1	5	3	2	6	4	6	6	6	4	4	2	6	3	6	3	1	5	5
238	4	4	5	5	4	4	4	5	4	5	4	5	3	4	3	6	5	5	5	6	5	3	4	3	6	6	6	4	6	6	6	6	6	4	4	6	6	5	6	5	6	6	6	5	5	5	5	6	3
239	3	3	4	4	4	1	1	2	2	3	3	3	2	6	6	3	3	4	4	3	4	1	1	1	6	6	5	5	5	5	3	5	6	3	4	4	6	1	6	4	4	4	4	1	5	5	5	1	1
240	4	3	4	3	4	3	3	3	4	4	3	4	3	4	4	3	3	4	4	4	3	4	3	4	4	4	4	3	3	4	3	4	4	3	4	4	4	4	4	4	4	4	4	4	4	3	3	4	4
241	4	4	6	5	3	2	2	2	3	4	4	3	3	6	4	5	3	3	4	1	2	2	2	2	6	6	6	6	5	4	6	6	6	3	4	2	5	2	2	2	2	4	2	4	2	2	2	5	4
242	3	3	3	3	3	3	2	2	2	3	2	2	2	3	2	3	3	2	2	2	3	2	2	2	5	5	5	5	5	5	5	5	1	1	3	3	3	3	3	3	3	3	5	5	5	5	5	5	6
243	6	4	4	5	5	4	4	4	3	4	3	2	4	6	5	5	4	2	4	6	3	2	2	1	6	6	6	6	2	6	6	6	6	1	5	1	5	5	6	3	4	5	1	2	5	2	1	6	6
244	5	4	5	5	5	2	2	2	4	4	6	6	6	6	4	6	6	5	6	5	3	4	4	3	6	6	5	2	5	5	6	5	3	1	5	2	6	5	5	2	4	5	5	3	5	5	6	5	6
245	2	2	2	2	2	2	2	2	2	2	2	2	2	4	3	2	2	2	2	2	3	2	2	2	3	4	3	3	3	3	3	3	4	3	4	3	3	2	3	2	2	3	3	2	2	2	2	2	4
246	4	4	4	2	3	1	1	1	1	3	3	2	2	6	4	2	3	2	2	2	3	1	3	2	6	6	6	5	6	6	6	6	5	5	5	5	4	6	5	5	5	5	4	5	5	4	4	6	6
247	5	4	5	4	5	5	5	5	4	5	4	4	4	5	5	5	5	4	4	5	4	1	3	2	6	5	5	5	5	6	3	5	1	1	3	2	5	2	2	1	2	3	1	3	3	3	3	5	3
248	4	4	5	5	6	6	5	6	4	5	4	2	2	6	5	5	5	4	6	5	5	1	4	2	5	5	5	4	4	4	5	5	1	2	4	3	3	1	3	4	5	3	1	4	5	3	3	5	6
249	2	3	2	2	3	3	2	3	3	3	3	3	2	3	2	3	3	3	3	2	2	2	2	3	3	4	3	4	4	3	4	3	1	1	3	3	2	2	2	1	2	2	1	2	2	3	3	3	1
250	6	4	3	3	4	4	2	3	3	3	4	3	2	3	4	1	3	4	4	4	3	2	2	2	2	3	3	1	3	3	3	3	1	1	1	3	3	1	4	3	4	2	2	2	4	3	3	1	2
251	6	6	6	6	6	6	1	1	5	6	5	4	3	4	4	3	6	5	5	3	5	5	5	5	6	6	6	4	5	6	4	6	6	6	6	4	5	6	6	6	6	6	6	6	6	6	6	6	6
[truncated: 25 more columns]
